# Supplementary material for: Guiding antibiotics towards their target using bacteriophage proteins
Source: Nat Commun. 2024 Jun 20;15:5287. doi: 10.1038/s41467-024-49603-4 (PMC11190222; doi:10.1038/s41467-024-49603-4)
Supplement: Supplementary file 4 — Source Data [file 41467_2024_49603_MOESM4_ESM.zip › Source Data/Fig. 2.xlsx]

## Sheet: Fig. 2b
Fig. 2b	SDS-PAGE Images of the heterologously expressed gRBPP545 and gCBDSA97

## Sheet: Fig. 2c
Fig. 2c	Anti-His6 western blot of the heterologously expressed gRBPP545 and gCBDSA97

## Sheet: Fig. 2e
Fig. 2e	Relative fluorescence intensity of time-gated fluorescence imaging
		Relative fluorescence intensity
		Replicate 1	Replicate 2	Replicate 3
	Infected+gRBPP545	42426	65452	66190
	Non-infection+gRBPP545	2827	30264	5551
	Non-infection+PBS	1847	2675	3428
	Significant difference
				P value
	Infected+gRBPP545 vs Non-infection+gRBPP545			0.0078
	Infected+gRBPP545 vs Non-infection+PBS			0.0028
	Non-infection+gRBPP545 vs Non-infection+PBS			0.5649

## Sheet: Fig. 2f
	Fig. 2f	Relative fluorescence intensity of time-gated fluorescence imaging
			Relative fluorescence intensity
			Replicate 1	Replicate 2	Replicate 3
		Infected+gCBDSA97	52828	59485	31966
		Non-infection+gCBDSA97	11476	14879	16999
		Non-infection+PBS	2361	2089	2149
		Significant difference
					P value
		Infected+gCBDSA97 vs Non-infection+gCBDSA97			0.0066
		Infected+gCBDSA97 vs Non-infection+PBS			0.0014
		Non-infection+gCBDSA97 vs Non-infection+PBS			0.2549
