# Supplementary material for: Guiding antibiotics towards their target using bacteriophage proteins
Source: Nat Commun. 2024 Jun 20;15:5287. doi: 10.1038/s41467-024-49603-4 (PMC11190222; doi:10.1038/s41467-024-49603-4)
Supplement: Supplementary file 4 — Source Data [file 41467_2024_49603_MOESM4_ESM.zip › Source Data/Fig. 3.xlsx]

## Sheet: Fig. 3c
Fig. 3c	Average hydrodynamic size of UPSN, UPSN-NH2, Rif@UPSN, Rif@UPSN@CBDSA97, Rif@LUN, and Rif@LUN@RBPP545 measured by dynamic light scattering.
	Nanoparticle	Average hydrodynamic size （nm）
		Replicate 1	Replicate 2
	UPSN	157.3	164.6
	UPSN-NH2	167.3	169
	Rif@UPSN	181.9	176.9
	Rif@UPSN@CBDSA97	182.2	184.3
	Rif@LUN	250	262.8
	Rif@LUN@RBPP545	299.3	295.7

## Sheet: Fig. 3d
Fig. 3d	Surface zeta-potential of UPSN, UPSN-NH2, Rif@UPSN, Rif@UPSN@CBDSA97, Rif@LUN, and Rif@LUN@RBPP545 in ultrapure water
	Nanoparticle	Zeta （mV）
		Replicate 1	Replicate 2
	UPSN	-24	-21.9
	UPSN-NH2	7.75	8.41
	Rif@UPSN	4.3	3.3
	Rif@UPSN@CBDSA97	-4.7	-5.7
	Rif@LUN	-11.4	-12.1
	Rif@LUN@RBPP545	-11.6	-12.1

## Sheet: Fig. 3f
Fig. 3f	Release profiles of rifampicin payload from the nanoparticles in PBS at 37 °C
	Time (h)	Cumulative release (%)
		Rif@UPSN			Rif@UPSN@CBDSA97			Rif@LUN@RBPP545			Rif@LUN
		Replicate 1	Replicate 2	Replicate 3	Replicate 1	Replicate 2	Replicate 3	Replicate 1	Replicate 2	Replicate 3	Replicate 1	Replicate 2	Replicate 3
	0	0	0	0	0	0	0	0	0	0	0	0	0
	1	11.38	11.55	11.88	12.11	11.04	13.4	7.03	6.59	7.06	8.71	6.94	6.64
	2	22.51	22.74	21.54	22.06	25.76	22.82	12.71	13.07	12.88	14.96	13.13	12.04
	4	32.42	32.13	30.37	35.03	37.76	34.23	19.36	19.49	19.06	22.1	20.13	18.06
	8	52.62	51.43	48.37	58.83	57.68	58.82	31.45	29.99	31.23	37.62	34.79	29.88
	12	61.47	60.02	60.25	65.45	68.88	65.48	42.92	40.83	42.41	50.81	47.31	40.89
	24	68	67.65	72.13	71.64	69.08	72.85	56.18	51.78	54.47	67.71	62.62	54.43
	36	68.15	67.83	72.5	71.64	69.08	72.85	57.88	53.49	56	70.53	65.57	56.67
	48	68.15	67.83	72.5	71.64	69.08	72.85	57.88	53.49	56	71.35	66.37	58.37
	60	68.15	67.83	72.5	71.64	69.08	72.85	57.88	53.49	56	71.35	66.37	58.37
	72	68.15	67.83	72.5	71.64	69.08	72.85	57.88	53.49	56	71.35	66.37	58.37
