# Supplementary material for: Guiding antibiotics towards their target using bacteriophage proteins
Source: Nat Commun. 2024 Jun 20;15:5287. doi: 10.1038/s41467-024-49603-4 (PMC11190222; doi:10.1038/s41467-024-49603-4)
Supplement: Supplementary file 4 — Source Data [file 41467_2024_49603_MOESM4_ESM.zip › Source Data/Fig. 4.xlsx]

## Sheet: Fig. 4b
Fig. 4b	Relative fluorescence intensity of time-gated fluorescence imaging
		Relative fluorescence intensity
		Replicate 1	Replicate 2	Replicate 3
	Infected+Rif@LUN@RBPP545	53302	55825	58351
	Non-infection+Rif@LUN@RBPP545	13617	16362	7296
	Non-infection+PBS	4559	3735	4058
	Significant difference
				P value
	Infected+Rif@LUN@RBPP545 vs Non-infection+Rif@LUN@RBPP545			＜0.0001
	Infected+Rif@LUN@RBPP545 vs Non-infection+PBS			＜0.0001
	Non-infection+Rif@LUN@RBPP545 vs Non-infection+PBS			0.368

## Sheet: Fig. 4c
Fig. 4c	Relative fluorescence intensity of time-gated fluorescence imaging
		Relative fluorescence intensity
		Replicate 1	Replicate 2	Replicate 3
	Infected+Rif@UPSN@CBDSA97	44353	56040	64636
	Non-infection+Rif@UPSN@CBDSA97	9279	7738	3969
	Non-infection+PBS	2709	2538	4565
	Significant difference
				P value
	Infected+Rif@UPSN@CBDSA97 vs Non-infection+Rif@UPSN@CBDSA97			0.0002
	Infected+Rif@UPSN@CBDSA97 vs Non-infection+PBS			0.0001
	Non-infection+Rif@UPSN@CBDSA97 vs Non-infection+PBS			0.7473
