# Supplementary material for: Guiding antibiotics towards their target using bacteriophage proteins
Source: Nat Commun. 2024 Jun 20;15:5287. doi: 10.1038/s41467-024-49603-4 (PMC11190222; doi:10.1038/s41467-024-49603-4)
Supplement: Supplementary file 4 — Source Data [file 41467_2024_49603_MOESM4_ESM.zip › Source Data/Fig. 5.xlsx]

## Sheet: Fig. 5a
Fig. 5a	Viability of Hep G2 after treatment with LUN@RBPP545 or UPSN@CBDSA97 at concentrations ranging from 16 to 512 μg/mL for 24 h.
	Concentration (μg/mL)	Cell Viability (%)
		LUN@RBPP545			UPSN@CBDSA97
		Replicate 1	Replicate 2	Replicate 3	Replicate 1	Replicate 2	Replicate 3
	0	104.06	93.51	102.44	102.19	93.48	104.33
	16	117.63	102.38	106.99	97.36	99.79	88.64
	32	106.28	110.04	99.04	109.14	101.12	91.36
	64	119.17	123.58	106.84	101.77	102.96	97.85
	128	116.51	91.52	107.85	111.27	102.2	106.21
	256	105.47	104.74	100.17	100.47	107.78	112.32
	512	112.24	116.87	115.02	117.73	108.27	105.8
	Significant difference
		P value
		LUN@RBPP545	UPSN@CBDSA97
	0 vs 16	0.8167	0.9232
	0 vs 32	0.9936	＞0.9999
	0 vs 64	0.143	＞0.9999
	0 vs 128	0.9919	0.7381
	0 vs 256	0.9997	0.6997
	0 vs 512	0.2485	0.253

## Sheet: Fig. 5b
Fig. 5b	Viability of HEK-293T after treatment with LUN@RBPP545 or UPSN@CBDSA97 at concentrations ranging from 16 to 512 μg/mL for 24 h
	Concentration (μg/mL)	Cell Viability (%)
		LUN@RBPP545			UPSN@CBDSA97
		Replicate 1	Replicate 2	Replicate 3	Replicate 1	Replicate 2	Replicate 3
	0	110.17	97.37	92.46	103.56	97.95	98.48
	16	102.96	102.01	105.83	103.98	94.51	93.01
	32	105.22	116.61	93.85	108.09	90.09	92.65
	64	121.14	108.65	111.18	112.84	98.76	96.81
	128	112.72	100.68	98.61	108.84	98.79	105.4
	256	118.58	104.6	102.62	114.61	100.95	97.59
	512	114.1	128.28	110.9	112.98	102.77	108.44
	Significant difference
		P value
		LUN@RBPP545	UPSN@CBDSA97
	0 vs 16	0.9861	0.9911
	0 vs 32	0.9273	0.9866
	0 vs 64	0.2364	0.9914
	0 vs 128	0.977	0.9346
	0 vs 256	0.6443	0.9322
	0 vs 512	0.0843	0.5616

## Sheet: Fig. 5c
Fig. 5c	Hemolytic activity of LUN@RBPP545 or UPSN@CBDSA97 at concentrations ranging from 16 to 512 μg/mL
	Concentration (μg/mL)	Hemolytic activity（%）
		LUN@RBPP545			UPSN@CBDSA97			Triton x-100（10%）
		Replicate 1	Replicate 2	Replicate 3	Replicate 1	Replicate 2	Replicate 3	Replicate 1	Replicate 2	Replicate 3
	16	0.8	0.3	0.42	-0.4	0.04	-0.29
	32	0.5	-0.25	0.3	0.04	-0.29	-0.18
	64	-0.94	-0.95	-0.95	-0.29	-0.18	-0.29
	128	-0.04	-0.36	-0.38	-0.18	0.58	-0.4
	256	-0.54	-0.83	-0.62	-0.4	0.26	-0.07
	512	0.1	0.09	-0.12	0.26	0.8	-0.62
	Triton x-100（10%）							97.19	97.56	105.25
	Significant difference
		P value
		LUN@RBPP545	UPSN@CBDSA97
	Triton x-100（10%） vs 16	＜0.0001	＜0.0001
	Triton x-100（10%） vs 32	＜0.0001	＜0.0001
	Triton x-100（10%） vs 64	＜0.0001	＜0.0001
	Triton x-100（10%） vs 128	＜0.0001	＜0.0001
	Triton x-100（10%） vs 256	＜0.0001	＜0.0001
	Triton x-100（10%） vs 512	＜0.0001	＜0.0001

## Sheet: Fig. 5d
Fig. 5d	Counts of various blood cells 7 days after that of LUN@RBPP545 and UPSN@CBDSA97 administration
		Cell counts (number μL-1)
		Control			LUN@RBPP545			UPSN@CBDSA97
		Replicate 1	Replicate 2	Replicate 3	Replicate 1	Replicate 2	Replicate 3	Replicate 1	Replicate 2	Replicate 3
	WBC	5900	7700	10500	6900	6300	6100	6200	6500	8700
	RBC	11010000	10110000	10050000	8920000	10520000	9210000	10200000	10450000	9670000
	PLT	1403000	1470000	1241000	1114000	1701000	1702000	1663000	1252000	2024000
	Significant difference
				P value
				WBC	RBC	PLT
	Control vs UPSN@CBDSA97			0.7716	0.848	0.545
	Control vs LUN@RBPP545			0.4716	0.2997	0.855
	UPSN@CBDSA97 vs LUN@RBPP545			0.8525	0.554	0.8425

## Sheet: Fig. 5e
Fig. 5e	Comprehensive blood chemistry panel taken 7 days after that of LUN@RBPP545 and UPSN@CBDSA97 administration
		Level relative to nomal (%)
			Control			LUN@RBPP545			UPSN@CBDSA97
		Replicate 1	Replicate 2	Replicate 3	Replicate 1	Replicate 2	Replicate 3	Replicate 1	Replicate 2	Replicate 3
	CRE	60	120	120	98	118	59	59	118	59
	BUN	96	79	125	79	102	102	102	79	119
	TP	101	102	97	105	110	101	89	105	102
	ALB	100	106	94	109	112	100	88	106	103
	ALT	122	101	76	118	128	109	86	111	122
	AST	93	103	103	106	101	114	84	121	116
	ALP	85	119	96	84	97	78	77	72	82
	Significant difference
				P value
				CRE	BUN	TP	ALB	ALT	AST	ALP
	Control vs LUN@RBPP545			0.949	0.9322	0.5304	0.5238	0.4564	0.7666	0.3923
	Control vs UPSN@CBDSA97			0.7209	＞0.9999	0.957	0.9854	0.8936	0.7666	0.119
	UPSN@CBDSA97 vs LUN@RBPP545			0.8818	0.9322	0.3912	0.4409	0.7047	＞0.9999	0.6228

## Sheet: Fig.  5f
Fig. 5f	Body weight changes were recorded after treatment with LUN@RBPP545, UPSN@CBDSA97, or PBS over 7 d
	Days post infection	Body weight (g)
		Control										LUN@RBPP545										UPSN@CBDSA97
		Replicate 1	Replicate 2	Replicate 3	Replicate 4	Replicate 5	Replicate 6	Replicate 7	Replicate 8	Replicate 9	Replicate 10	Replicate 1	Replicate 2	Replicate 3	Replicate 4	Replicate 5	Replicate 6	Replicate 7	Replicate 8	Replicate 9	Replicate 10	Replicate 1	Replicate 2	Replicate 3	Replicate 4	Replicate 5	Replicate 6	Replicate 7	Replicate 8	Replicate 9	Replicate 10
	0	22.81	23.37	21.18	24.09	23.52	23.42	22.64	24.7	22.21	24.24	23.61	22.62	22.86	24.16	22.44	22.86	23.54	23.02	22.91	23.04	23.46	24.33	25.46	22.27	22.4	23.6	23.68	23.23	24.56	23.98
	1	24.95	23.34	21.65	22.91	24.9	23.46	25.2	24.37	25.02	22.6	22.84	23.61	23.63	22.94	22.71	22.68	25.42	24	23.83	24.34	25.41	23.65	24.13	23.73	24.95	24.35	23.44	26.09	22.59	24.63
	2	24.47	25.56	24.45	25.58	23.65	26.02	25.66	22.15	25.97	23.42	23.67	21.93	25.73	25.18	24.25	25.18	25.13	24.33	24.86	26.56	25.04	25.23	23.66	25.35	25.32	26.55	25.16	27.35	24.32	23.93
	3	24.7	25.04	25.13	23.79	26.4	22.7	25.59	26.63	24	25.62	24.56	25.7	25.28	25.37	25.87	24.84	24.48	24.5	24.97	26.21	25.31	24.02	26.64	27.76	25.02	25.66	24.53	26.25	25.99	24.35
	4	25.54	24.35	25.33	27.14	25.87	25.6	25.68	23.46	24.35	26.44	24.79	26.53	25.46	25.54	25.98	26.31	25.85	27.25	25.1	25.65	25.18	25.01	24.42	25.14	25.33	27.68	27.27	25.8	26.24	26.98
	5	25.55	25.88	27.75	27.55	26.3	25.64	25.94	23.84	24.8	27.32	25.48	25.56	26.6	26.08	26.17	27.32	26.08	27.28	25.91	26.79	27.49	26.2	27.15	26.08	26.1	27.34	27.19	25.67	26.79	25.89
	6	26.83	26.15	25.73	28.46	26.52	27.78	27.46	24.44	25.42	27.95	26.88	27.24	25.77	27.46	27.02	26.75	26.98	25.46	26.47	26.99	25.73	27.78	29.16	26.13	27.05	27.35	27.93	27.26	26.3	26.8
	7	26.76	26.34	27.37	28.36	27.78	27.99	24.57	27.52	25.27	28.33	25.68	25.76	28	27.68	27.99	25.82	27.57	28.26	26.99	27.16	27.68	27.99	25.87	25.98	28.22	27.61	27.63	27.73	29.27	27.46
