# Supplementary material for: Guiding antibiotics towards their target using bacteriophage proteins
Source: Nat Commun. 2024 Jun 20;15:5287. doi: 10.1038/s41467-024-49603-4 (PMC11190222; doi:10.1038/s41467-024-49603-4)
Supplement: Supplementary file 4 — Source Data [file 41467_2024_49603_MOESM4_ESM.zip › Source Data/Fig. 6.xlsx]

## Sheet: Fig. 6a
Fig. 5a	Levels of RBPP545-specific and CBDSA97-specific antibodies (Ig G)
		OD450
		Control					Immunized
		Replicate 1	Replicate 2	Replicate 3	Replicate 4	Replicate 5	Replicate 1	Replicate 2	Replicate 3	Replicate 4	Replicate 5
	LUN@RBPP545	0.10591	0.102076	0.107047	0.108809	0.0992102	0.510723	0.462529	0.408641	0.431632	0.46544
	UPSN@CBDSA97	0.0875397	0.112289	0.0842848	0.0895529	0.106386	0.467183	0.505505	0.621248	0.681367	0.586092
	Significant difference
		P value（Control vs immunized）
	LUN@RBPP545	＜0.0001
	UPSN@CBDSA97	＜0.0001

## Sheet: Fig. 6b
Fig. 5b	Levels of RBPP545-specific and CBDSA97-specific antibodies (Ig M)
		OD450
		Control					Immunized
		Replicate 1	Replicate 2	Replicate 3	Replicate 4	Replicate 5	Replicate 1	Replicate 2	Replicate 3	Replicate 4	Replicate 5
	LUN@RBPP545	0.167401	0.180148	0.154536	0.178414	0.155126	0.40027	0.412857	0.430249	0.430026	0.400011
	UPSN@CBDSA97	0.164633	0.168018	0.165317	0.162947	0.162254	0.390197	0.363986	0.389407	0.389637	0.380199
	Significant difference
		P value（Control vs immunized）
	LUN@RBPP545	＜0.0001
	UPSN@CBDSA97	＜0.0001

## Sheet: Fig. 6c
Fig. 5c	Levels of RBPP545-specific and CBDSA97-specific antibodies (Ig A)
		OD450
		Control					Immunized
		Replicate 1	Replicate 2	Replicate 3	Replicate 4	Replicate 5	Replicate 1	Replicate 2	Replicate 3	Replicate 4	Replicate 5
	LUN@RBPP545	0.094543	0.105573	0.083516	0.102824	0.086338	0.118824	0.0800145	0.103907	0.0783965	0.122551
	UPSN@CBDSA97	0.111871	0.105491	0.112972	0.10716	0.112702	0.114462	0.107086	0.134418	0.103695	0.132775
	Significant difference
		P value（Control vs immunized）
	LUN@RBPP545	0.565
	UPSN@CBDSA97	0.2364

## Sheet: Fig. 6d
Fig. 6d	Relative fluorescence intensity of time-gated fluorescence imaging
		Relative fluorescence intensity
		Replicate 1	Replicate 2	Replicate 3
	Immunized+Infected+LUN@RBPP545	44741.9	42057.3	49071.3
	Non-immunizion+Infected+LUN@RBPP545	40837.3	46227.6	51076.1
	Immunized+Non-infection+LUN@RBPP545	21281.5	14397.2	9413.67
	Non-immunizion+Non-infection+LUN@RBPP545	21717.7	12546	8203.23
	Immunized+Non-infection+PBS	4759.89	5585.28	3731.8
	Non-immunizion+Non-infection+PBS	3554.01	4841.35	3716.92
	Significant difference
				P value
	Immunized+Infected+LUN@RBPP545 vs Non-immunizion+Infected+LUN@RBPP545			＞0.9999
	Immunized+Infected+LUN@RBPP545 vs Immunized+Non-infection+LUN@RBPP545			＜0.0001
	Immunized+Infected+LUN@RBPP545 vs Non-immunizion+Non-infection+LUN@RBPP545			＜0.0001
	Immunized+Infected+LUN@RBPP545 vs Immunized+Non-infection+PBS			＜0.0001
	Immunized+Infected+LUN@RBPP545 vs Non-immunizion+Non-infection+PBS			＜0.0001
	Non-immunizion+Infected+LUN@RBPP545 vs Immunized+Non-infection+LUN@RBPP545			＜0.0001
	Non-immunizion+Infected+LUN@RBPP545 vs Non-immunizion+Non-infection+LUN@RBPP545			＜0.0001
	Non-immunizion+Infected+LUN@RBPP545 vs Immunized+Non-infection+PBS			＜0.0001
	Non-immunizion+Infected+LUN@RBPP545 vs Non-immunizion+Non-infection+PBS			＜0.0001
	Immunized+Non-infection+LUN@RBPP545 vs Non-immunizion+Non-infection+LUN@RBPP545			0.9999
	Immunized+Non-infection+LUN@RBPP545 vs Immunized+Non-infection+PBS			0.1261
	Immunized+Non-infection+LUN@RBPP545 vs Non-immunizion+Non-infection+PBS			0.0949
	Non-immunizion+Non-infection+LUN@RBPP545 vs Immunized+Non-infection+PBS			0.182
	Non-immunizion+Non-infection+LUN@RBPP545 vs Non-immunizion+Non-infection+PBS			0.1385
	Immunized+Non-infection+PBS vs Non-immunizion+Non-infection+PBS			＞0.9999

## Sheet: Fig. 6e
Fig. 6e	Relative fluorescence intensity of time-gated fluorescence imaging
		Relative fluorescence intensity
		Replicate 1	Replicate 2	Replicate 3
	Immunized+Infected+UPSN@CBDSA97	48963.8	55618	49377.8
	Non-immunizion+Infected+UPSN@CBDSA97	57418.3	42206.7	47554.3
	Immunized+Non-infection+UPSN@CBDSA97	6762.52	8960.51	6523.47
	Non-immunizion+Non-infection+UPSN@CBDSA97	5447.97	6614.66	6061.49
	Immunized+Non-infection+PBS	3825.93	3613.37	3089.96
	Non-immunizion+Non-infection+PBS	3132.22	4614	3460.57
	Significant difference
				P value
	Immunized+Infected+UPSN@CBDSA97 vs Non-immunizion+Infected+UPSN@CBDSA97			0.9666
	Immunized+Infected+UPSN@CBDSA97 vs Immunized+Non-infection+UPSN@CBDSA97			＜0.0001
	Immunized+Infected+UPSN@CBDSA97 vs Non-immunizion+Non-infection+UPSN@CBDSA97			＜0.0001
	Immunized+Infected+UPSN@CBDSA97 vs Immunized+Non-infection+PBS			＜0.0001
	Immunized+Infected+UPSN@CBDSA97 vs Non-immunizion+Non-infection+PBS			＜0.0001
	Non-immunizion+Infected+UPSN@CBDSA97 vs Immunized+Non-infection+UPSN@CBDSA97			＜0.0001
	Non-immunizion+Infected+UPSN@CBDSA97 vs Non-immunizion+Non-infection+UPSN@CBDSA97			＜0.0001
	Non-immunizion+Infected+UPSN@CBDSA97 vs Immunized+Non-infection+PBS			＜0.0001
	Non-immunizion+Infected+UPSN@CBDSA97 vs Non-immunizion+Non-infection+PBS			＜0.0001
	Immunized+Non-infection+UPSN@CBDSA97 vs Non-immunizion+Non-infection+UPSN@CBDSA97			0.9963
	Immunized+Non-infection+UPSN@CBDSA97 vs Immunized+Non-infection+PBS			0.7585
	Immunized+Non-infection+UPSN@CBDSA97 vs Non-immunizion+Non-infection+PBS			0.7983
	Non-immunizion+Non-infection+UPSN@CBDSA97 vs Immunized+Non-infection+PBS			0.947
	Non-immunizion+Non-infection+UPSN@CBDSA97 vs Non-immunizion+Non-infection+PBS			0.9637
	Immunized+Non-infection+PBS vs Non-immunizion+Non-infection+PBS			＞0.9999
