# Supplementary material for: Guiding antibiotics towards their target using bacteriophage proteins
Source: Nat Commun. 2024 Jun 20;15:5287. doi: 10.1038/s41467-024-49603-4 (PMC11190222; doi:10.1038/s41467-024-49603-4)
Supplement: Supplementary file 4 — Source Data [file 41467_2024_49603_MOESM4_ESM.zip › Source Data/Fig. 7.xlsx]

## Sheet: Fig. 7b
Fig. 7b	Survival rates of mice in the CRKP-induced mouse pneumonia model
	Days post infection	Rif@LUN@RBPP545 10mg/kg	Rif@LUN@RBPP545 5mg/kg	Rif@LUN@RBPP545 2.5mg/kg	Rif@LUN 5mg/kg	Rif 5mg/kg	Untreated	Non-infection
	1			1	1	1	1
	1						1
	2				1	1	1
	2				1	1	1
	2				1	1	1
	2					1	1
	2					1	1
	2						1
	3				1		1
	14	0	0	0	0	0	0	0
	14	0	0	0	0	0		0
	14	0	0	0	0	0		0
	14	0	0	0	0	0		0
	14	0	0	0	0			0
	14	0	0	0				0
	14	0	0	0				0
	14	0	0	0				0
	14	0	0	0				0
	14	0	0					0
	Significant difference
			P value
	Rif@LUN@RBPP545 10mg/kg vs Rif@LUN@RBPP545 5mg/kg		＞0.9999
	Rif@LUN@RBPP545 10mg/kg vs Rif@LUN@RBPP545 2.5mg/kg		0.3173
	Rif@LUN@RBPP545 10mg/kg vs Rif@LUN 5mg/kg		0.0168
	Rif@LUN@RBPP545 10mg/kg vs Rif 5mg/kg		0.0035
	Rif@LUN@RBPP545 10mg/kg vs Untreated		＜0.0001
	Rif@LUN@RBPP545 10mg/kg vs Non-infection		＞0.9999
	Rif@LUN@RBPP545 5mg/kg vs Rif@LUN@RBPP545 2.5mg/kg		0.3173
	Rif@LUN@RBPP545 5mg/kg vs Rif@LUN 5mg/kg		0.0168
	Rif@LUN@RBPP545 5mg/kg vs Rif 5mg/kg		0.0035
	Rif@LUN@RBPP545 5mg/kg vs Untreated		＜0.0001
	Rif@LUN@RBPP545 5mg/kg vs Non-infection		＞0.9999
	Rif@LUN@RBPP545 2.5mg/kg vs Rif@LUN 5mg/kg		0.0779
	Rif@LUN@RBPP545 2.5mg/kg vs Rif 5mg/kg		0.0206
	Rif@LUN@RBPP545 2.5mg/kg vs Untreated		＜0.0001
	Rif@LUN@RBPP545 2..5mg/kg vs Non-infection		0.3173
	Rif@LUN 5mg/kg vs Rif 5mg/kg		0.6244
	Rif@LUN 5mg/kg vs Untreated		0.0088
	Rif@LUN 5mg/kg vs Non-infection		0.0168
	Rif 5mg/kg vs Untreated		0.0111
	Rif 5mg/kg vs Non-infection		0.0035
	Untreated vs Non-infection		＜0.0001

## Sheet: Fig. 7c
Fig. 7c	Treated with Rif@LUN@RBPP545 (5 mg/kg) significantly reduced the bacterial load of lung of the CRKP-induced pneumonia mouse relative to equivalent doses of untargeted rifampicin nanoparticles or of free rifampicin.
		Bacterial load of lung [Log10（CFU/g）]
		Replicate 1	Replicate 2	Replicate 3	Replicate 4	Replicate 5	Replicate 6
	Untreated	11.55	12.31	12.29	11.29	12.37	12.06
	Rif	9.29	7.08	9.75	10.45	8.75	9.98
	Rif@LUN	7	6.66	8.46	8.46	7.88	7.37
	Rif@LUN@RBPP545	3.27	3.11	4.39	3.84	4.48	4.38
	Significant difference
		P Value
	Untreat vs Rif	<0.0001
	Untreat vs Rif@LUN	<0.0001
	Untreat vs Rif@LUN@RBPP545	<0.0001
	Rif vs Rif@LUN	0.0137
	Rif vs Rif@LUN@RBPP545	<0.0001
	Rif@LUN vs Rif@LUN@RBPP545	<0.0001

## Sheet: Fig. 7d
Fig. 7d	Treated with Rif@LUN@RBPP545 (5 mg/kg) significantly reduced the bacterial load of heart of the CRKP-induced pneumonia mouse relative to equivalent doses of untargeted rifampicin nanoparticles or of free rifampicin.
		Bacterial load of heart [Log10（CFU/g）]
		Replicate 1	Replicate 2	Replicate 3	Replicate 4	Replicate 5	Replicate 6
	Untreated	7.44	7.83	9.11	8.49	7.99	8.42
	Rif	6.94	6.28	6.65	6.61	6.46	7.32
	Rif@LUN	6.11	5.58	5.51	4.77	5.38	5.87
	Rif@LUN@RBPP545	4.23	4.28	3.24	3.42	4.29	4.6
	Significant difference
		P Value
	Untreat vs Rif	0.0002
	Untreat vs Rif@LUN	<0.0001
	Untreat vs Rif@LUN@RBPP545	<0.0001
	Rif vs Rif@LUN	0.003
	Rif vs Rif@LUN@RBPP545	<0.0001
	Rif@LUN vs Rif@LUN@RBPP545	0.0002

## Sheet: Fig. 7e
Fig. 7e	Treated with Rif@LUN@RBPP545 (5 mg/kg) significantly reduced the bacterial load of liver of the CRKP-induced pneumonia mouse relative to equivalent doses of untargeted rifampicin nanoparticles or of free rifampicin.
		Bacterial load of liver [Log10（CFU/g）]
		Replicate 1	Replicate 2	Replicate 3	Replicate 4	Replicate 5	Replicate 6
	Untreated	7	8.54	9.53	8.36	8.48	8.08
	Rif	6.6	7.35	6.53	6.22	6.41	7.21
	Rif@LUN	6.34	5.61	5.72	5.51	5.13	6.11
	Rif@LUN@RBPP545	3.1	2.84	3.84	2.88	3.07	4.79
	Significant difference
		P Value
	Untreat vs Rif	0.0016
	Untreat vs Rif@LUN	<0.0001
	Untreat vs Rif@LUN@RBPP545	<0.0001
	Rif vs Rif@LUN	0.0666
	Rif vs Rif@LUN@RBPP545	<0.0001
	Rif@LUN vs Rif@LUN@RBPP545	<0.0001

## Sheet: Fig. 7f
Fig. 7f	Treated with Rif@LUN@RBPP545 (5 mg/kg) significantly reduced the bacterial load of spleen of the CRKP-induced pneumonia mouse relative to equivalent doses of untargeted rifampicin nanoparticles or of free rifampicin.
		Bacterial load of spleen [Log10（CFU/g）]
		Replicate 1	Replicate 2	Replicate 3	Replicate 4	Replicate 5	Replicate 6
	Untreated	8.28	8.23	8.87	9	7.69	8.6																3.03	3.1	3.31	3.28	5.03	4.14
	Rif	6.46	6.81	6.69	6.76	6.55	6.51
	Rif@LUN	5.99	6.54	6.79	6.57	5.54	6.63
	Rif@LUN@RBPP545	3.03	3.1	3.31	3.28	5.03	4.14
	Significant difference
		P Value
	Untreat vs Rif	<0.0001
	Untreat vs Rif@LUN	<0.0001
	Untreat vs Rif@LUN@RBPP545	<0.0001
	Rif vs Rif@LUN	0.7796
	Rif vs Rif@LUN@RBPP545	<0.0001
	Rif@LUN vs Rif@LUN@RBPP545	<0.0001

## Sheet: Fig. 7g
Fig. 7g	Treated with Rif@LUN@RBPP545 (5 mg/kg) significantly reduced the bacterial load of kidney of the CRKP-induced pneumonia mouse relative to equivalent doses of untargeted rifampicin nanoparticles or of free rifampicin.
		Bacterial load of kidney [Log10（CFU/g）]
		Replicate 1	Replicate 2	Replicate 3	Replicate 4	Replicate 5	Replicate 6
	Untreated	10.52	10.75	11.08	9.47	10.43	10.63
	Rif	8.31	7.39	8.23	8.19	8.37	8.49
	Rif@LUN	6.62	7.21	7.43	8.1	7.13	6.58
	Rif@LUN@RBPP545	4.17	3.19	4.45	3.19	3.21	4.28
	Significant difference
		P Value
	Untreat vs Rif	<0.0001
	Untreat vs Rif@LUN	<0.0001
	Untreat vs Rif@LUN@RBPP545	<0.0001
	Rif vs Rif@LUN	0.0218
	Rif vs Rif@LUN@RBPP545	<0.0001
	Rif@LUN vs Rif@LUN@RBPP545	<0.0001

## Sheet: Fig. 7h
Fig. 7h	Survival rates of mice in the MRSA-induced mouse pneumonia model
	Days post infection	Rif@UPSN@CBDSA97 2.7mg/kg	Rif@UPSN@CBDSA97 0.9mg/kg	Rif@UPSN@CBDSA97 0.3mg/kg	Rif@UPSN 0.9mg/kg	Rif 0.9mg/kg	Untreated	Non- infection
	1				1		1
	1						1
	1						1
	1						1
	1						1
	2					1	1
	2					1	1
	2						1
	3				1	1
	3				1	1
	3				1
	5					1
	14	0	0	0	0	0	0	0
	14	0	0	0	0	0	0	0
	14	0	0	0	0	0		0
	14	0	0	0	0	0		0
	14	0	0	0	0	0		0
	14	0	0	0	0			0
	14	0	0	0				0
	14	0	0	0				0
	14	0	0	0				0
	14	0	0	0				0
	Significant difference
			P value
	Rif@UPSN@CBDSA97 2.7mg/kg vs Rif@UPSN@CBDSA97 0.9mg/kg		>0.9999
	Rif@UPSN@CBDSA97 2.7mg/kg vs Rif@UPSN@CBDSA97 0.3mg/kg		>0.9999
	Rif@UPSN@CBDSA97 2.7mg/kg vs Rif@UPSN 0.9mg/kg		0.0444
	Rif@UPSN@CBDSA97 2.7mg/kg vs Rif 0.9mg/kg		0.0221
	Rif@UPSN@CBDSA97 2.7mg/kg vs Untreated		<0.0001
	Rif@UPSN@CBDSA97 2.7mg/kg vs Non-infection		>0.9999
	Rif@UPSN@CBDSA97 0.9mg/kg vs Rif@UPSN@CBDSA97 0.3mg/kg		>0.9999
	Rif@UPSN@CBDSA97 0.9mg/kg vs Rif@UPSN 0.9mg/kg		0.0444
	Rif@UPSN@CBDSA97 0.9mg/kg vs Rif 0.9mg/kg		0.0221
	Rif@UPSN@CBDSA97 0.9mg/kg vs Untreated		<0.0001
	Rif@UPSN@CBDSA97 0.9mg/kg vs Non-infection		>0.9999
	Rif@UPSN@CBDSA97 0.3mg/kg vs Rif@UPSN 0.9mg/kg		0.0444
	Rif@UPSN@CBDSA97 0.3mg/kg vs Rif 0.9mg/kg		0.0221
	Rif@UPSN@CBDSA97 0.3mg/kg vs Untreated		<0.0001
	Rif@UPSN@CBDSA97 0.3mg/kg vs Non-infection		>0.9999
	Rif@UPSN 0.9mg/kg vs Rif 0.9mg/kg		0.696
	Rif@UPSN 0.9mg/kg vs Untreated		0.0083
	Rif@UPSN 0.9mg/kg vs Non-infection		0.0444
	Rif 0.9mg/kg vs Untreated		0.0159
	Rif 0.9mg/kg vs Non-infection		0.0221
	Untreated vs Non-infection		<0.0001

## Sheet: Fig.7i
Fig. 7i	Treated with Rif@UPSN@CBDSA97 (0.9 mg/kg) significantly reduced the bacterial load of lung of the MRSA-induced pneumonia mouse relative to equivalent doses of untargeted rifampicin nanoparticles or of free rifampicin.
		Bacterial load of lung [Log10（CFU/g）]
		Replicate 1	Replicate 2	Replicate 3	Replicate 4	Replicate 5	Replicate 6
	Untreated	11.42	11.46	11.38	11.36	11.42	11.45
	Rif	9.17	9.21	9.42	9.27	9.16	9.21
	Rif@UPSN	9.39	9.24	9	8.8	9.05	9.08
	Rif@UPSN@CBDSA97	5.93	5.67	5.89	6.29	5.98	6.55
	Significant difference
		P Value
	Untreated vs Rif	<0.0001
	Untreated vs Rif@UPSN	<0.0001
	Untreated vs Rif@UPSN@CBDSA97	<0.0001
	Rif vs Rif@UPSN	0.5701
	Rif vs Rif@UPSN@CBDSA97	<0.0001
	Rif@UPSN vs Rif@UPSN@CBDSA97	<0.0001

## Sheet: Fig. 7j
Fig. 7j	Treated with Rif@UPSN@CBDSA97 (0.9 mg/kg) significantly reduced the bacterial load of heart of the MRSA-induced pneumonia mouse relative to equivalent doses of untargeted rifampicin nanoparticles or of free rifampicin.
		Bacterial load of heart [Log10（CFU/g）]
		Replicate 1	Replicate 2	Replicate 3	Replicate 4	Replicate 5	Replicate 6
	Untreated	6.68	6.31	6.47	6.38	7.08	6.82
	Rif	5.84	5.51	6.2	6.09	6.17	6.09
	Rif@UPSN	5.87	6.21	6	5.8	5.88	5.74
	Rif@UPSN@CBDSA97	5.54	4.94	4.91	4.93	4.65	5.26
	Significant difference
		P Value
	Untreated vs Rif	0.0024
	Untreated vs Rif@UPSN	0.0009
	Untreated vs Rif@UPSN@CBDSA97	<0.0001
	Rif vs Rif@UPSN	0.9718
	Rif vs Rif@UPSN@CBDSA97	<0.0001
	Rif@UPSN vs Rif@UPSN@CBDSA97	<0.0001

## Sheet: Fig. 7k
Fig. 7k	Treated with Rif@UPSN@CBDSA97 (0.9 mg/kg) significantly reduced the bacterial load of liver of the MRSA-induced pneumonia mouse relative to equivalent doses of untargeted rifampicin nanoparticles or of free rifampicin.
		Bacterial load of liver [Log10（CFU/g）]
		Replicate 1	Replicate 2	Replicate 3	Replicate 4	Replicate 5	Replicate 6
	Untreated	6.45	6.15	6.56	6.68	6.59	7.07
	Rif	5.25	5.12	5.85	5.67	5.8	5.87
	Rif@UPSN	5.29	5.46	5.7	5.27	5.44	5.56
	Rif@UPSN@CBDSA97	4.66	4.67	4.84	4.81	5.06	4.96
	Significant difference
		P Value
	Untreated vs Rif	<0.0001
	Untreated vs Rif@UPSN	<0.0001
	Untreated vs Rif@UPSN@CBDSA97	<0.0001
	Rif vs Rif@UPSN	0.7662
	Rif vs Rif@UPSN@CBDSA97	0.0002
	Rif@UPSN vs Rif@UPSN@CBDSA97	0.0018

[truncated: 2 more sheets: Fig.7l, Fig. 7m]
