# Supplementary material for: Guiding antibiotics towards their target using bacteriophage proteins
Source: Nat Commun. 2024 Jun 20;15:5287. doi: 10.1038/s41467-024-49603-4 (PMC11190222; doi:10.1038/s41467-024-49603-4)
Supplement: Supplementary file 4 — Source Data [file 41467_2024_49603_MOESM4_ESM.zip › Source Data/Fig. 8.xlsx]

## Sheet: Fig. 8a
Fig. 8a	Survival rates of mice in the CRKP-induced mouse pneumonia model
	Days post infection	Imi@LUN@RBPP545 40mg/kg	Imi@LUN@RBPP54520mg/kg	Imi@LUN@RBPP54510mg/kg	Imi@LUN 20mg/kg	Imi 20mg/kg	Untreated	Non-infection
	1			1	1	1	1
	1				1	1	1
	1					1
	2		1	1	1	1	1
	2				1	1	1
	2				1	1	1
	2					1	1
	2						1
	2						1
	2						1
	3				1	1
	3				1	1
	14	0	0	0	0	0	0	0
	14	0	0	0	0			0
	14	0	0	0	0			0
	14	0	0	0				0
	14	0	0	0				0
	14	0	0	0				0
	14	0	0	0				0
	14	0	0	0				0
	14	0	0					0
	14	0						0
	Significant difference
			P value
	Imi@LUN@RBPP545 40mg/kg vs Imi@LUN@RBPP545 20mg/kg		0.4028
	Imi@LUN@RBPP545 40mg/kg vs Imi@LUN@RBPP545 10mg/kg		0.2091
	Imi@LUN@RBPP545 40mg/kg vs Imi@LUN 20mg/kg		0.0044
	Imi@LUN@RBPP545 40mg/kg vs Imi 20mg/kg		<0.0001
	Imi@LUN@RBPP545 40mg/kg vs Untreated		0.0006
	Imi@LUN@RBPP545 40mg/kg vs Non-infection		>0.9999
	Imi@LUN@RBPP545 20mg/kg vs Imi@LUN@RBPP545 10mg/kg		0.497
	Imi@LUN@RBPP545 20mg/kg vs Imi@LUN 20mg/kg		0.0034
	Imi@LUN@RBPP545 20mg/kg vs Imi 20mg/kg		<0.0001
	Imi@LUN@RBPP545 20mg/kg vs Untreated		0.0004
	Imi@LUN@RBPP545 20mg/kg vs Non-infection		0.4028
	Imi@LUN@RBPP545 10mg/kg vs Imi@LUN 20mg/kg		0.0257
	Imi@LUN@RBPP545 10mg/kg vs Imi 20mg/kg		0.0002
	Imi@LUN@RBPP545 10mg/kg vs Untreated		0.0053
	Imi@LUN@RBPP545 10mg/kg vs Non-infection		0.2091
	Imi@LUN 20mg/kg vs Imi 20mg/kg		0.0534
	Imi@LUN 20mg/kg vs Untreated		0.1623
	Imi@LUN 20mg/kg vs Non-infection		0.0044
	Imi 20mg/kg vs Untreated		0.7821
	Imi 20mg/kg vs Non-infection		＜0.0001
	Untreated vs Non-infection		0.0006

## Sheet: Fig. 8b
Fig. 8b	Treated with Imi@LUN@RBPP545 (20 mg/kg) significantly reduced the bacterial load of lung of the CRKP-induced pneumonia mouse relative to equivalent doses of untargeted imipenem nanoparticles or of free imipenem.
		Bacterial load of lung [Log10（CFU/g）]
		Replicate 1	Replicate 2	Replicate 3	Replicate 4	Replicate 5	Replicate 6
	Untreated	11.81	12.24	11.99	10.62	11.53	11.91
	Imi	10.56	11.07	10.44	11.34	11.57	11.49
	Imi@LUN	9.85	9.78	10.5	9.7	8.64	9.29
	Imi@LUN@RBPP545	6.7	7.55	6.53	5.89	6.83	7
	Significant difference
		P Value
	Untreated vs Imi	0.2675
	Untreated vs Imi@LUN	<0.0001
	Untreated vs Imi@LUN@RBPP545	<0.0001
	Imi vs Imi@LUN	0.0011
	Imi vs Imi@LUN@RBPP545	<0.0001
	Imi@LUN vs Imi@LUN@RBPP545	<0.0001

## Sheet: Fig. 8c
Fig. 8c	Treated with Imi@LUN@RBPP545 (20 mg/kg) significantly reduced the bacterial load of heart of the CRKP-induced pneumonia mouse relative to equivalent doses of untargeted imipenem nanoparticles or of free imipenem.
		Bacterial load of heart [Log10（CFU/g）]
		Replicate 1	Replicate 2	Replicate 3	Replicate 4	Replicate 5	Replicate 6
	Untreated	7.88	7.48	8.22	7.41	7.33	8.18
	Imi	7.29	6.96	7.63	7.47	7.67	7.78
	Imi@LUN	6.6	6.09	6.42	6.84	6.96	6.72
	Imi@LUN@RBPP545	5.78	5.42	5.35	5.62	4.9	4.84
	Significant difference
		P Value
	Untreated vs Imi	0.5134
	Untreated vs Imi@LUN	<0.0001
	Untreated vs Imi@LUN@RBPP545	<0.0001
	Imi vs Imi@LUN	0.002
	Imi vs Imi@LUN@RBPP545	<0.0001
	Imi@LUN vs Imi@LUN@RBPP545	<0.0001

## Sheet: Fig. 8d
Fig. 8d	Treated with Imi@LUN@RBPP545 (20 mg/kg) significantly reduced the bacterial load of liver of the CRKP-induced pneumonia mouse relative to equivalent doses of untargeted imipenem nanoparticles or of free imipenem.
		Bacterial load of liver [Log10（CFU/g）]
		Replicate 1	Replicate 2	Replicate 3	Replicate 4	Replicate 5	Replicate 6
	Untreated	8.27	8.08	7.94	8.25	8.14	8.4
	Imi	7.95	8.38	8	7.89	8.21	7.51
	Imi@LUN	7.95	8.38	8	7.89	8.21	7.51
	Imi@LUN@RBPP545	5.17	5.63	5.83	5.97	5.41	5.82
	Significant difference
		P Value
	Untreated vs Imi	0.6982
	Untreated vs Imi@LUN	<0.0001
	Untreated vs Imi@LUN@RBPP545	<0.0001
	Imi vs Imi@LUN	0.0004
	Imi vs Imi@LUN@RBPP545	<0.0001
	Imi@LUN vs Imi@LUN@RBPP545	<0.0001

## Sheet: Fig. 8e
Fig. 8e	Treated with Imi@LUN@RBPP545 (20 mg/kg) significantly reduced the bacterial load of spleen of the CRKP-induced pneumonia mouse relative to equivalent doses of untargeted imipenem nanoparticles or of free imipenem.
		Bacterial load of spleen [Log10（CFU/g）]
		Replicate 1	Replicate 2	Replicate 3	Replicate 4	Replicate 5	Replicate 6
	Untreated	8.32	7.88	8.17	7.96	8.06	8.6
	Imi	8.39	7.91	7.8	7.8	7.82	8.34
	Imi@LUN	6.71	6.99	7.13	7.45	7.33	7.24
	Imi@LUN@RBPP545	5.7	5.76	5.35	5.72	6	5.52
	Significant difference
			P Value
	Untreated vs Imi		0.7279
	Untreated vs Imi@LUN		<0.0001
	Untreated vs Imi@LUN@RBPP545		<0.0001
	Imi vs Imi@LUN		<0.0001
	Imi vs Imi@LUN@RBPP545		<0.0001
	Imi@LUN vs Imi@LUN@RBPP545		<0.0001

## Sheet: Fig. 8f
Fig. 8f	Treated with Imi@LUN@RBPP545 (20 mg/kg) significantly reduced the bacterial load of kidney of the CRKP-induced pneumonia mouse relative to equivalent doses of untargeted imipenem nanoparticles or of free imipenem.
		Bacterial load of kidney [Log10（CFU/g）]
		Replicate 1	Replicate 2	Replicate 3	Replicate 4	Replicate 5	Replicate 6
	Untreated	9.76	10.2	10.21	10.29	9.42	10.58
	Imi	9.17	9.54	9.4	10.06	9.22	10.32
	Imi@LUN	9.23	8.95	8.49	9.16	8.4	8.53
	Imi@LUN@RBPP545	6.29	5.64	6.45	6.1	6.37	6.2
	Significant difference
		P Value
	Untreated vs Imi	0.2094
	Untreated vs Imi@LUN	<0.0001
	Untreated vs Imi@LUN@RBPP545	<0.0001
	Imi vs Imi@LUN	0.0078
	Imi vs Imi@LUN@RBPP545	<0.0001
	Imi@LUN vs Imi@LUN@RBPP545	<0.0001

## Sheet: Fig.8g
Fig. 8g	Survival rates of mice in the MRSA-induced mouse pneumonia model
	Days post infection	Amp@UPSN@CBDSA97 40mg/kg	Amp@UPSN@CBDSA97 20mg/kg	Amp@UPSN@CBDSA97 10mg/kg	Amp@UPSN 10mg/kg	Amp 10mg/kg	Untreated	Non-infection
	1				1	1	1
	1				1	1	1
	1				1	1	1
	1				1	1	1
	1				1	1	1
	1					1	1
	1					1	1
	1						1
	2			1	1	1	1
	3				1
	14	0	0	0	0	0	0	0
	14	0	0	0	0	0		0
	14	0	0	0	0			0
	14	0	0	0				0
	14	0	0	0				0
	14	0	0	0				0
	14	0	0	0				0
	14	0	0	0				0
	14	0	0	0				0
	14	0	0					0
	Significant difference
			p value
	Amp@UPSN@CBDSA97 40mg/kg vs Amp@UPSN@CBDSA97 20mg/kg		>0.9999
	Amp@UPSN@CBDSA97 40mg/kg vs Amp@UPSN@CBDSA97 10mg/kg		0.3428
	Amp@UPSN@CBDSA97 40mg/kg vs Amp@UPSN 10mg/kg		0.0015
	Amp@UPSN@CBDSA97 40mg/kg vs Amp 10mg/kg		0.0003
	Amp@UPSN@CBDSA97 40mg/kg vs Untreated		<0.0001
	Amp@UPSN@CBDSA97 40mg/kg vs Non-infection		>0.9999
	Amp@UPSN@CBDSA97 20mg/kg vs Amp@UPSN@CBDSA97 10mg/kg		0.3428
	Amp@UPSN@CBDSA97 20mg/kg vs Amp@UPSN 10mg/kg		0.0015
	Amp@UPSN@CBDSA97 20mg/kg vs Amp 10mg/kg		0.0003
	Amp@UPSN@CBDSA97 20mg/kg vs Untreated		<0.0001
	Amp@UPSN@CBDSA97 20mg/kg vs Non-infection		>0.9999
	Amp@UPSN@CBDSA97 10mg/kg vs Amp@UPSN 10mg/kg		0.0055
	Amp@UPSN@CBDSA97 10mg/kg vs Amp 10mg/kg		0.0011
	Amp@UPSN@CBDSA97 10mg/kg vs Untreated		0.0002
	Amp@UPSN@CBDSA97 10mg/kg vs Non-infection		0.3711
	Amp@UPSN 10mg/kg vs Amp 10mg/kg		0.5046
	Amp@UPSN 10mg/kg vs Untreated		0.1846
	Amp@UPSN 10mg/kg vs Non-infection		0.0019
	Amp 10mg/kg vs Untreated		0.5464
	Amp 10mg/kg vs Non-infection		0.0003
	Untreated vs Non-infection		<0.0001

## Sheet: Fig. 8h
Fig. 8h	Treated with Amp@UPSN@CBDSA97 (20 mg/kg) significantly reduced the bacterial load of lung of the MRSA-induced pneumonia mouse relative to equivalent doses of untargeted ampicillin nanoparticles or of free ampicillin
		Bacterial load of lung [Log10（CFU/g）]
		Replicate 1	Replicate 2	Replicate 3	Replicate 4	Replicate 5	Replicate 6
	Untreated	11.45	11.83	11.43	11.52	11.49	11.45
	Amp	9.31	9.91	9.93	9.65	10.15	9.71
	Amp@UPSN	9.77	9.59	9.66	10.25	9.86	9.47
	Amp@UPSN@CBDSA97	7.12	6.61	6.17	6.75	6.64	6.49
	Significant difference
		P Value
	Untreated vs Amp	<0.0001
	Untreated vs Amp@UPSN	<0.0001
	Untreated vs Amp@UPSN@CBDSA97	<0.0001
	Amp vs Amp@UPSN	0.9999
	Amp vs Amp@UPSN@CBDSA97	<0.0001
	Amp@UPSN vs Amp@UPSN@CBDSA97	<0.0001

## Sheet: Fig. 8i
Fig. 8i	Treated with Amp@UPSN@CBDSA97 (20 mg/kg) significantly reduced the bacterial load of heart of the MRSA-induced pneumonia mouse relative to equivalent doses of untargeted ampicillin nanoparticles or of free ampicillin
		Bacterial load of heart [Log10（CFU/g）]
		Replicate 1	Replicate 2	Replicate 3	Replicate 4	Replicate 5	Replicate 6
	Untreated	6.91	7.07	7.08	6.79	7.31	6.49
	Amp	5.98	5.66	6.12	6.31	6.06	6.23
	Amp@UPSN	5.97	6.39	6.07	5.79	6.45	6.01
	Amp@UPSN@CBDSA97	5.32	5.52	5.16	5.51	4.95	5.6
	Significant difference
		P Value
	Untreated vs Amp	<0.0001
	Untreated vs Amp@UPSN	<0.0001
	Untreated vs Amp@UPSN@CBDSA97	<0.0001
	Amp vs Amp@UPSN	0.9833
	Amp vs Amp@UPSN@CBDSA97	0.0005
	Amp@UPSN vs Amp@UPSN@CBDSA97	0.0002

## Sheet: Fig. 8j
Fig. 8j	Treated with Amp@UPSN@CBDSA97 (20 mg/kg) significantly reduced the bacterial load of liver of the MRSA-induced pneumonia mouse relative to equivalent doses of untargeted ampicillin nanoparticles or of free ampicillin
		Bacterial load of liver [Log10（CFU/g）]
		Replicate 1	Replicate 2	Replicate 3	Replicate 4	Replicate 5	Replicate 6
	Untreated	7.17	7.22	7.21	6.83	7.42	6.88
	Amp	5.74	5.8	6.53	6.35	6.16	5.84
	Amp@UPSN	6.05	6.16	6.21	6.37	5.89	6.03
	Amp@UPSN@CBDSA97	5.38	4.91	4.9	5.42	5.1	5.48
	Significant difference
		P Value
	Untreated vs Amp	<0.0001
	Untreated vs Amp@UPSN	<0.0001
	Untreated vs Amp@UPSN@CBDSA97	<0.0001
	Amp vs Amp@UPSN	0.9869
	Amp vs Amp@UPSN@CBDSA97	<0.0001
	Amp@UPSN vs Amp@UPSN@CBDSA97	<0.0001

[truncated: 2 more sheets: Fig. 8k, Fig. 8l]
