# Supplementary material for: Guiding antibiotics towards their target using bacteriophage proteins
Source: Nat Commun. 2024 Jun 20;15:5287. doi: 10.1038/s41467-024-49603-4 (PMC11190222; doi:10.1038/s41467-024-49603-4)
Supplement: Supplementary file 4 — Source Data [file 41467_2024_49603_MOESM4_ESM.zip › Source Data/Supplementary Fig. 10.xlsx]

## Sheet: Supplementary Fig. 10
Supplementary Fig. 10	Survival rate of mice after intratracheal inoculation of MRSA at a dose of 1×1010 c.f.u. per mouse
	Days post infection	320 mg/kg	160 mg/kg	80 mg/kg	40 mg/kg	20 mg/kg	10 mg/kg	0 mg/kg	Non- infection
	1	1	1	1	1	1	1	1
	1		1	1	1	1	1	1
	1			1	1	1	1	1
	1				1	1	1	1
	1				1	1	1	1
	1					1	1	1
	1					1	1	1
	1						1	1
	1							1
	2			1	1	1	1	1
	2				1	1
	14	0	0	0	0	0	0		0
	14	0	0	0	0				0
	14	0	0	0	0				0
	14	0	0	0					0
	14	0	0	0					0
	14	0	0	0					0
	14	0	0						0
	14	0	0						0
	14	0							0
	14								0
	Significant difference
		P value
	320 mg/kg vs 160 mg/kg	0.4958
	320 mg/kg vs 80 mg/kg	0.1342
	320 mg/kg vs 40 mg/kg	0.0022
	320 mg/kg vs 20 mg/kg	<0.0001
	320 mg/kg vs 10 mg/kg	<0.0001
	320 mg/kg vs 0 mg/kg	<0.0001
	320 mg/kg vs Non- infection	0.3173
	160 mg/kg vs 80 mg/kg	0.2572
	160 mg/kg vs 40 mg/kg	0.001
	160 mg/kg vs 20 mg/kg	<0.0001
	160 mg/kg vs10 mg/kg	<0.0001
	160 mg/kg vs 0 mg/kg	<0.0001
	160 mg/kg vs Non- infection	0.1353
	80 mg/kg vs 40 mg/kg	0.1147
	80 mg/kg vs 20 mg/kg	0.0008
	80 mg/kg vs 10 mg/kg	0.0005
	80 mg/kg vs 0 mg/kg	0.0018
	80 mg/kg vs Non- infection	0.0313
	40 mg/kg vs 20 mg/kg	0.0177
	40 mg/kg vs 10 mg/kg	0.0063
	40 mg/kg vs 0 mg/kg	0.0038
	40 mg/kg vs Non- infection	0.0004
	20 mg/kg vs 10 mg/kg	0.5099
	20 mg/kg vs 0 mg/kg	0.1445
	20 mg/kg vs Non- infection	<0.0001
	10 mg/kg vs 0 mg/kg	0.2916
	10 mg/kg vs Non- infection	<0.0001
	0 mg/kg vs Non- infection	<0.0001
