# Supplementary material for: Guiding antibiotics towards their target using bacteriophage proteins
Source: Nat Commun. 2024 Jun 20;15:5287. doi: 10.1038/s41467-024-49603-4 (PMC11190222; doi:10.1038/s41467-024-49603-4)
Supplement: Supplementary file 4 — Source Data [file 41467_2024_49603_MOESM4_ESM.zip › Source Data/Supplementary Fig. 6.xlsx]

## Sheet: Supplementary Fig. 6a
Supplementary Fig. 6a	The hydrodynamic diameters of UPSN
	Size（nm）	Intensity（%）
	0.4	0
	0.463	0
	0.536	0
	0.621	0
	0.719	0
	0.833	0
	0.965	0
	1.12	0
	1.29	0
	1.5	0
	1.74	0
	2.01	0
	2.33	0
	2.7	0
	3.12	0
	3.62	0
	4.19	0
	4.85	0
	5.61	0
	6.5	0
	7.53	0
	8.72	0
	10.1	0
	11.7	0
	13.5	0
	15.7	0
	18.2	0
	21	0
	24.4	0
	28.2	0
	32.7	0
	37.8	0
	43.8	0
	50.7	0
	58.8	0
	68.1	0
	78.8	0
	91.3	0.854
	106	5.41
	122	12.1
	142	18
	164	20.6
	190	19
	220	14
	255	7.68
	295	2.45
	342	0
	396	0
	459	0
	531	0
	615	0
	712	0
	825	0
	955	0
	1110	0
	1280	0
	1480	0
	1720	0
	1990	0
	2300	0
	2670	0
	3090	0
	3580	0
	4150	0
	4800	0
	5560	0
	6440	0
	7460	0
	8630	0

## Sheet: Supplementary Fig. 6b
Supplementary Fig. 6b	The hydrodynamic diameters of UPSN-NH2
	Size（nm）	Intensity（%）
	0.4	0
	0.463	0
	0.536	0
	0.621	0
	0.719	0
	0.833	0
	0.965	0
	1.12	0
	1.29	0
	1.5	0
	1.74	0
	2.01	0
	2.33	0
	2.7	0
	3.12	0
	3.62	0
	4.19	0
	4.85	0
	5.61	0
	6.5	0
	7.53	0
	8.72	0
	10.1	0
	11.7	0
	13.5	0
	15.7	0
	18.2	0
	21	0
	24.4	0
	28.2	0
	32.7	0
	37.8	0
	43.8	0
	50.7	0
	58.8	0
	68.1	0
	78.8	0
	91.3	0
	106	3.21
	122	10.3
	142	17.7
	164	21.8
	190	20.9
	220	15.5
	255	8.23
	295	2.36
	342	0
	396	0
	459	0
	531	0
	615	0
	712	0
	825	0
	955	0
	1110	0
	1280	0
	1480	0
	1720	0
	1990	0
	2300	0
	2670	0
	3090	0
	3580	0
	4150	0
	4800	0
	5560	0
	6440	0
	7460	0
	8630	0

## Sheet: Supplementary Fig. 6c
Supplementary Fig. 6c	The hydrodynamic diameters of Rif@UPSN
	Size（nm）	Intensity（%）
	0.4	0
	0.463	0
	0.536	0
	0.621	0
	0.719	0
	0.833	0
	0.965	0
	1.12	0
	1.29	0
	1.5	0
	1.74	0
	2.01	0
	2.33	0
	2.7	0
	3.12	0
	3.62	0
	4.19	0
	4.85	0
	5.61	0
	6.5	0
	7.53	0
	8.72	0
	10.1	0
	11.7	0
	13.5	0
	15.7	0
	18.2	0
	21	0
	24.4	0
	28.2	0
	32.7	0
	37.8	0
	43.8	0
	50.7	0
	58.8	0
	68.1	0
	78.8	0.111
	91.3	2.22
	106	5.97
	122	10.2
	142	13.6
	164	15.4
	190	15.3
	220	13.6
	255	10.6
	295	7.16
	342	3.97
	396	1.6
	459	0.323
	531	0
	615	0
	712	0
	825	0
	955	0
	1110	0
	1280	0
	1480	0
	1720	0
	1990	0
	2300	0
	2670	0
	3090	0
	3580	0
	4150	0
	4800	0
	5560	0
	6440	0
	7460	0
	8630	0

## Sheet: Supplementary Fig. 6d
Supplementary Fig. 6d	The hydrodynamic diameters of Rif@UPSN@CBDSA97
	Size（nm）	Intensity（%）
	0.4	0
	0.463	0
	0.536	0
	0.621	0
	0.719	0
	0.833	0
	0.965	0
	1.12	0
	1.29	0
	1.5	0
	1.74	0
	2.01	0
	2.33	0
	2.7	0
	3.12	0
	3.62	0
	4.19	0
	4.85	0
	5.61	0
	6.5	0
	7.53	0
	8.72	0
	10.1	0
	11.7	0
	13.5	0
	15.7	0
	18.2	0
	21	0
	24.4	0
	28.2	0
	32.7	0
	37.8	0
	43.8	0
	50.7	0
	58.8	0
	68.1	0
	78.8	0
	91.3	1.52
	106	4.73
	122	8.71
	142	12.3
	164	14.6
	190	15.2
	220	14.1
	255	11.7
	295	8.49
	342	5.26
	396	2.55
	459	0.782
	531	0.0257
	615	0
	712	0
	825	0
	955	0
	1110	0
	1280	0
	1480	0
	1720	0
	1990	0
	2300	0
	2670	0
	3090	0
	3580	0
	4150	0
	4800	0
	5560	0
	6440	0
	7460	0
	8630	0

## Sheet: Supplementary Fig. 6e
Supplementary Fig. 6e	The hydrodynamic diameters of Rif@LUN
	Size（nm）	Intensity（%）
	0.4	0
	0.463	0
	0.536	0
	0.621	0
	0.719	0
	0.833	0
	0.965	0
	1.12	0
	1.29	0
	1.5	0
	1.74	0
	2.01	0
	2.33	0
	2.7	0
	3.12	0
	3.62	0
	4.19	0
	4.85	0
	5.61	0
	6.5	0
	7.53	0
	8.72	0
	10.1	0
	11.7	0
	13.5	0
	15.7	0
	18.2	0
	21	0
	24.4	0
	28.2	0
	32.7	0
	37.8	0
	43.8	0
	50.7	0
	58.8	0
	68.1	0
	78.8	0
	91.3	0
	106	0
	122	0
	142	0
	164	3.47
	190	12.7
	220	22.4
	255	26.1
	295	21.4
	342	11.3
	396	2.51
	459	0
	531	0
	615	0
	712	0
	825	0
	955	0
	1110	0
	1280	0
	1480	0
	1720	0
	1990	0
	2300	0
	2670	0
	3090	0
	3580	0
	4150	0
	4800	0
	5560	0
	6440	0
	7460	0
	8630	0

## Sheet: Supplementary Fig. 6f
Supplementary Fig. 6f	The hydrodynamic diameters of Rif@LUN@RBPP545
	Size（nm）	Intensity（%）
	0.4	0
	0.463	0
	0.536	0
	0.621	0
	0.719	0
	0.833	0
	0.965	0
	1.12	0
	1.29	0
	1.5	0
	1.74	0
	2.01	0
	2.33	0
	2.7	0
	3.12	0
	3.62	0
	4.19	0
	4.85	0
	5.61	0
	6.5	0
	7.53	0
	8.72	0
	10.1	0
	11.7	0
	13.5	0
	15.7	0
	18.2	0
	21	0
	24.4	0
	28.2	0
	32.7	0
	37.8	0
	43.8	0
	50.7	0
	58.8	0
	68.1	0
	78.8	0
	91.3	0
	106	0
	122	0
	142	0
	164	0.735
	190	6.98
	220	15.5
	255	21.7
	295	22.6
	342	18.1
	396	10.7
	459	3.69
	531	0
	615	0
	712	0
	825	0
	955	0
	1110	0
	1280	0
	1480	0
	1720	0
	1990	0
	2300	0
	2670	0
	3090	0
	3580	0
	4150	0
	4800	0
	5560	0
	6440	0
	7460	0
	8630	0
