# Supplementary material for: Guiding antibiotics towards their target using bacteriophage proteins
Source: Nat Commun. 2024 Jun 20;15:5287. doi: 10.1038/s41467-024-49603-4 (PMC11190222; doi:10.1038/s41467-024-49603-4)
Supplement: Supplementary file 4 — Source Data [file 41467_2024_49603_MOESM4_ESM.zip › Source Data/Supplementary Fig. 7.xlsx]

## Sheet: Supplementary Fig. 7
Supplementary Fig. 7	Survival rate of mice after intratracheal inoculation of CRKP at a dose of 8×109 c.f.u. per mouse
	Days post infection	40 mg/kg	20 mg/kg	10 mg/kg	5 mg/kg	2.5 mg/kg	1.25 mg/kg	0 mg/kg	Non- infection
	1			1	1	1	1	1
	1					1	1	1
	1						1
	2		1	1	1	1	1	1
	2		1	1	1	1	1	1
	2		1	1	1	1	1	1
	2					1	1	1
	2						1	1
	2							1
	3	1			1	1		1
	3					1
	4						1
	14	0	0	0	0	0	0	0	0
	14	0	0	0	0	0			0
	14	0	0	0	0				0
	14	0	0	0	0				0
	14	0	0	0	0				0
	14	0	0	0					0
	14	0	0						0
	14	0							0
	14	0							0
	14								0
	Significant difference
		P value
	40 mg/kg vs 20 mg/kg	0.2548
	40 mg/kg vs 10 mg/kg	0.1119
	40 mg/kg vs 5 mg/kg	0.0452
	40 mg/kg vs 2.5 mg/kg	0.0003
	40 mg/kg vs 1.25 mg/kg	<0.0001
	40 mg/kg vs 0 mg/kg	<0.0001
	40 mg/kg vs Non- infection	0.3711
	20 mg/kg vs 10 mg/kg	0.5544
	20 mg/kg vs 5 mg/kg	0.3314
	20 mg/kg vs 2.5 mg/kg	0.0075
	20 mg/kg vs 1.25 mg/kg	0.0003
	20 mg/kg vs 0 mg/kg	0.0002
	20 mg/kg vs Non- infection	0.0814
	10 mg/kg vs 5 mg/kg	0.708
	10 mg/kg vs 2.5 mg/kg	0.0466
	10 mg/kg vs 1.25 mg/kg	0.0038
	10 mg/kg vs 0 mg/kg	0.003
	10 mg/kg vs Non- infection	0.0362
	5 mg/kg vs 2.5 mg/kg	0.103
	5 mg/kg vs 1.25 mg/kg	0.0115
	5 mg/kg vs 0 mg/kg	0.0088
	5 mg/kg vs Non- infection	0.0168
	2.5 mg/kg vs 1.25 mg/kg	0.1862
	2.5 mg/kg vs 0 mg/kg	0.1823
	2.5 mg/kg vs Non- infection	0.0002
	1.25 mg/kg vs 0 mg/kg	0.7522
	1.25 mg/kg vs Non- infection	<0.0001
	0 mg/kg vs Non- infection	<0.0001
