# Supplementary material for: Guiding antibiotics towards their target using bacteriophage proteins
Source: Nat Commun. 2024 Jun 20;15:5287. doi: 10.1038/s41467-024-49603-4 (PMC11190222; doi:10.1038/s41467-024-49603-4)
Supplement: Supplementary file 4 — Source Data [file 41467_2024_49603_MOESM4_ESM.zip › Source Data/Supplementary Fig. 8.xlsx]

## Sheet: Supplementary Fig. 8
Supplementary Fig. 8	Survival rate of mice after intratracheal inoculation of MRSA at a dose of 1×1010 c.f.u. per mouse
	Days post infection	8.1 mg/kg	2.7 mg/kg	0.9 mg/kg	0.3 mg/kg	0.1 mg/kg	0.033 mg/kg	0 mg/kg	Non- infection
	1		1	1	1	1	1	1
	1				1	1	1	1
	1				1	1	1	1
	1					1	1	1
	1					1	1	1
	1					1	1	1
	1						1	1
	1						1
	2		1	1	1	1		1
	2			1	1			1
	3	1	1			1
	4			1	1			1
	14	0	0	0	0	0	0		0
	14	0	0	0	0	0	0		0
	14	0	0	0	0				0
	14	0	0	0	0				0
	14	0	0	0					0
	14	0	0	0					0
	14	0	0						0
	14	0							0
	14	0							0
	14								0
	Significant difference
		P value			c
	8.1 mg/kg vs 2.7 mg/kg	0.2467
	8.1 mg/kg vs 0.9 mg/kg	0.1214
	8.1 mg/kg vs 0.3 mg/kg	0.0174
	8.1 mg/kg vs 0.1 mg/kg	0.0002
	8.1 mg/kg vs 0.033 mg/kg	<0.0001
	8.1 mg/kg vs 0 mg/kg	<0.0001
	8.1 mg/kg vs Non- infection	0.3711
	2.7 mg/kg vs 0.9 mg/kg	0.6765
	2.7 mg/kg vs 0.3 mg/kg	0.1781
	2.7 mg/kg vs 0.1 mg/kg	0.0046
	2.7 mg/kg vs 0.033 mg/kg	0.0023
	2.7 mg/kg vs 0 mg/kg	0.0003
	2.7 mg/kg vs Non- infection	0.0833
	0.9 mg/kg vs 0.3 mg/kg	0.325
	0.9 mg/kg vs 0.1 mg/kg	0.0148
	0.9 mg/kg vs 0.033 mg/kg	0.0085
	0.9 mg/kg vs 0 mg/kg	0.0008
	0.9 mg/kg vs Non- infection	0.0423
	0.3 mg/kg vs 0.1 mg/kg	0.1708
	0.3 mg/kg vs 0.033 mg/kg	0.1251
	0.3 mg/kg vs 0 mg/kg	0.0167
	0.3 mg/kg vs Non- infection	0.0062
	0.1 mg/kg vs 0.033 mg/kg	0.6769
	0.1 mg/kg vs 0 mg/kg	0.1608
	0.1 mg/kg vs Non- infection	<0.0001
	0.033mg/kg vs 0 mg/kg	0.2703
	0.033mg/kg vs Non-infection	<0.0001
	0 mg/kg vs Non-infection	<0.0001
