# Supplementary material for: Guiding antibiotics towards their target using bacteriophage proteins
Source: Nat Commun. 2024 Jun 20;15:5287. doi: 10.1038/s41467-024-49603-4 (PMC11190222; doi:10.1038/s41467-024-49603-4)
Supplement: Supplementary file 4 — Source Data [file 41467_2024_49603_MOESM4_ESM.zip › Source Data/Supplementary Fig. 9.xlsx]

## Sheet: Supplementary Fig. 9
Supplementary Fig. 9	Survival rate of mice after intratracheal inoculation of CRKP at a dose of 8×109 c.f.u. per mouse
	Days post infection	320 mg/kg	160 mg/kg	80 mg/kg	40 mg/kg	20 mg/kg	10 mg/kg	0 mg/kg	Non- infection
	1				1	1	1	1
	1				1	1	1	1
	1				1		1	1
	2	1	1	1	1	1	1	1
	2		1	1	1	1	1	1
	2			1	1	1	1	1
	2			1	1	1	1	1
	2					1	1	1
	2							1
	3		1	1	1	1	1
	4					1
	14	0	0	0	0	0	0	0	0
	14	0	0	0	0				0
	14	0	0	0					0
	14	0	0	0					0
	14	0	0	0					0
	14	0	0						0
	14	0	0						0
	14	0							0
	14	0							0
	14								0
	Significant difference
		P value
	320 mg/kg vs 160 mg/kg	0.2832
	320 mg/kg vs 80 mg/kg	0.058
	320 mg/kg vs 40 mg/kg	0.0003
	320 mg/kg vs 20 mg/kg	<0.0001
	320 mg/kg vs 10 mg/kg	<0.0001
	320 mg/kg vs 0 mg/kg	<0.0001
	320 mg/kg vs Non- infection	0.4028
	160 mg/kg vs 80 mg/kg	0.3598
	160 mg/kg vs 40 mg/kg	0.0035
	160 mg/kg vs 20 mg/kg	0.0004
	160 mg/kg vs10 mg/kg	0.0001
	160 mg/kg vs 0 mg/kg	<0.0001
	160mg/kg vs Non- infection	0.1342
	80 mg/kg vs 40 mg/kg	0.0408
	80 mg/kg vs 20 mg/kg	0.0098
	80 mg/kg vs 10 mg/kg	0.003
	80 mg/kg vs 0 mg/kg	0.0017
	80 mg/kg vs Non- infection	0.035
	40 mg/kg vs 20 mg/kg	0.813
	40 mg/kg vs 10 mg/kg	0.3522
	40 mg/kg vs 0 mg/kg	0.3048
	40 mg/kg vs Non- infection	0.0006
	20 mg/kg vs 10 mg/kg	0.3318
	20 mg/kg vs 0 mg/kg	0.2243
	20 mg/kg vs Non- infection	<0.0001
	10 mg/kg vs 0 mg/kg	0.7857
	10 mg/kg vs Non- infection	<0.0001
	0 mg/kg vs Non- infection	<0.0001
