# Supplementary material for: Guiding antibiotics towards their target using bacteriophage proteins
Source: Nat Commun. 2024 Jun 20;15:5287. doi: 10.1038/s41467-024-49603-4 (PMC11190222; doi:10.1038/s41467-024-49603-4)
Supplement: Supplementary file 4 — Source Data [file 41467_2024_49603_MOESM4_ESM.zip › Source Data/Supplementary Table 4.xlsx]

## Sheet: Supplementary Table 4
Supplementary Table 4	Particle sizes and zeta-potentials of the synthesized nanoparticles
	Nanoparticle	Z-average (d.nm)		Zeta-Potential (mV)
		Replicate 1	Replicate 2	Replicate 1	Replicate 2
	UPSN	157.3	164.6	-24	-21.9
	UPSN-NH2	167.3	169	7.75	8.41
	Rif@UPSN	181.9	176.9	4.3	3.3
	Rif@UPSN@CBDSA97	182.2	184.3	-4.7	-5.7
	Rif@LUN	250	262.8	-11.4	-12.1
	Rif@LUN@RBPP545	299.3	295.7	-11.6	-12.1
