# Supplementary material for: Guiding antibiotics towards their target using bacteriophage proteins
Source: Nat Commun. 2024 Jun 20;15:5287. doi: 10.1038/s41467-024-49603-4 (PMC11190222; doi:10.1038/s41467-024-49603-4)
Supplement: Supplementary file 4 — Source Data [file 41467_2024_49603_MOESM4_ESM.zip › Source Data/Supplementary Table 5.xlsx]

## Sheet: Supplementary Table 5
Supplementary Table 5	Antibiotic loading efficiency by wt.%
	Nanoparticle	Rifampicin loading efficiency (wt.%)
		Replicate 1	Replicate 2
	Rif@UPSN	64.58	68.27
	Rif@LUN	61.25	66.21
	Rif@LUN@RBPP545	64.84	61.39
	Rif@UPSN@CBDSA97	70.21	65.77
