# Supplementary material for: Guiding antibiotics towards their target using bacteriophage proteins
Source: Nat Commun. 2024 Jun 20;15:5287. doi: 10.1038/s41467-024-49603-4 (PMC11190222; doi:10.1038/s41467-024-49603-4)
Supplement: Supplementary file 4 — Source Data [file 41467_2024_49603_MOESM4_ESM.zip › Source Data/Supplementary Table 6.xlsx]

## Sheet: Supplementary Table 6
Supplementary Table 6	Protein contents of the engineered two distinct nanodelivery systems
	Nanodelivery systems	Protein content (nmol)
		Replicate 1	Replicate 2
	LUN@RBPP545	2.17936	2.08362
	UPSN@CBDSA97	2.8439	2.52593
